# Supplementary material for: Effect of Poly(Vinyl Alcohol) Concentration and Chain Length on Polymer Nanogel Formation in Aqueous Dispersion Polymerization
Source: Molecules. 2023 Apr 15;28(8):3493. doi: 10.3390/molecules28083493 (PMC10143144; doi:10.3390/molecules28083493)
Supplement: Supplementary file 1 [file molecules-28-03493-s001.zip]

Archive with 1 entries (1 files):
- molecules-2310383-supplementary.pdf
